# Supplementary material for: Biosynthesis of a sulfated exopolysaccharide, synechan, and bloom formation in the model cyanobacterium Synechocystis sp. strain PCC 6803
Source: eLife. 2021 Jun 15;10:e66538. doi: 10.7554/eLife.66538 (PMC8205485; doi:10.7554/eLife.66538)
Supplement: Figure 3—source data 1. [file elife-66538-fig3-data1.xlsx]

## Sheet: Sheet1
	Relative Transcript levels	xssA	xssB	xssE	xssF	xssH	xssK	xssM	xssN	xssP	xssQ
	WT_1	1.06477	1.60449	1.29258	1.31749	1.36569	1.49055	1.38268	1.42627	1.30604	1.19094
	WT_2	1.01315	0.878387	0.996284	1.05102	1.01089	0.976109	0.978646	0.924749	0.934715	0.981995
	WT_3	0.922084	0.517124	0.711137	0.631493	0.623421	0.533341	0.638676	0.648977	0.75925	0.82706
	ΔxssS_1	0.419634	2.28115	1.36471	0.596255	0.592292	0.452125	0.664965	1.50281	1.15971	0.230041
	ΔxssS_2	0.415399	3.63055	1.3105	0.433793	0.431597	0.407498	0.638782	1.25016	0.897813	0.291672
	ΔxssS_3	0.823579	9.08314	2.86634	1.15325	0.882411	0.623815	1.36648	2.5772	1.8941	0.371566
	ΔxssQ_1	0.058319	0.0430933	0.00966834	0.57005	0.609707	0.571998	0.35279	0.0101295	0.00238394	0.0451264
	ΔxssQ_2	0.0614896	0.049523	0.0127261	0.670804	0.748784	0.704698	0.365203	0.0102788	0.00251187	0.0514455
	ΔxssQ_3	0.0373677	0.044885	0.00643499	0.289985	0.380088	0.280869	0.161734	0.00812155	0.00143315	0.0364666
	Average	xssA	xssB	xssE	xssF	xssH	xssK	xssM	xssN	xssP	xssQ
Ave.	WT	1	1	1	1	1	1	1	1	1	1
	ΔxssS	0.552871	4.99828	1.84719	0.727768	0.635434	0.49448	0.890075	1.77673	1.31721	0.29776
	ΔxssQ	0.0523921	0.0458338	0.00960981	0.51028	0.579526	0.519188	0.293242	0.00950997	0.00210965	0.0443462
S.D.	WT	0.0589882	0.452167	0.237387	0.282371	0.303127	0.391144	0.304113	0.32176	0.227948	0.1491
	ΔxssS	0.191428	2.9405	0.720992	0.308089	0.186555	0.093251	0.337038	0.575342	0.421704	0.0579376
	ΔxssQ	0.0107024	0.0027093	0.00256867	0.161111	0.152025	0.177011	0.0931287	0.000983649	0.000481204	0.00613992
